# Supplementary material for: Purine nucleoside phosphorylase inhibition is an effective approach for the treatment of chemical hemorrhagic cystitis
Source: JCI Insight. 2024 Jan 25;9(5):e176103. doi: 10.1172/jci.insight.176103 (PMC10972598; doi:10.1172/jci.insight.176103)
Supplement: Supporting data values [file jciinsight-9-176103-s163.xlsx]

## Sheet: Figure 1A
Control
Date	Frequency
2020-01-04	0.5
2020-01-07	1.08333
2021-02-23	1.08333
2021-02-23	0.667
2021-02-24	1.373
2021-02-24	1.29032
2021-02-25	0.83333
2021-03-15	1.16667
2021-06-02	1.2
2021-06-02	1.25
2022-08-10	0.739176
	1.01692
CYP
Date	Frequency
2020-01-05	1.12208
2020-01-06	1.41667
2021-02-02	3.167
2022-01-20	0.916667
2022-01-20	1.47059
2022-04-20	0.916667
2022-08-02	1.41667
2022-08-04	1.58333
2022-08-09	2.417
2022-09-29	1.25
2023-05-17	1.5833
2023-05-17	0.8333
	1.50777
8AG CYP pre-treatment
Date	Frequency
2020-01-05	1
2020-01-06	1.41667
2020-02-27	0.916667
2021-02-02	0.75
2021-07-01	0.828221
2021-07-01	0.75
2022-01-27	0.45
	0.873079
8AG CYP post-treatment
Date	Frequency
2022-07-21	0.75
2022-08-02	0.916667
2022-08-04	1.08333
2022-08-09	0.916667
2022-09-28	0.75
2022-10-05	0.416667
2023-05-02	0.666667
2023-05-03	1
2023-05-16	0.75
2023-05-16	0.916667
	0.816666

## Sheet: Figure 1B
Control
Date	ICI
2020-01-04	112.833
2020-01-07	58.333
2021-02-23	53.0769
2021-02-23	83.86
2021-02-24	62.25
2021-02-24	51.4
2021-02-25	68.8
2021-03-15	49.4286
2021-06-02	52.1667
2021-06-02	58.8
2022-08-10	82.83
	66.7071
CYP
Date	ICI
2020-01-05	55
2020-01-06	42
2021-02-02	18.8421
2022-01-20	50.7
2022-01-20	52
2022-04-20	49.8
2022-08-02	44.0588
2022-08-04	35.6842
2022-08-09	24.897
2022-09-29	48.714
2023-05-17	36.8421
2023-05-17	58.875
	43.1178
8AG CYP pre-treatment
Date	ICI
2020-01-05	52.25
2020-01-06	42
2020-02-27	89.1
2021-02-02	75.444
2021-07-01	70.25
2021-07-01	75
2022-01-27	138.67
	77.5306
8AG CYP post-treatment
Date	ICI
2022-07-21	76.33
2022-08-02	66.5455
2022-08-04	55.0769
2022-08-09	66.1818
2022-09-28	77.222
2022-10-05	116.6
2023-05-02	88.625
2023-05-03	55.5
2023-05-16	67.1111
2023-05-16	61.8182
	73.101

## Sheet: Figure 1C
Control												CYP												8-AG+CYP	Pre-treatment											8-AG+CYP	Post-treatment
	filaments	1.4	2	4	6	8	10	15	26				filaments	1.4	2	4	6	8	10	15	26				filaments	1.4	2	4	6	8	10	15	26				filaments	1.4	2	4	6	8	10	15	26
1158256a	Baseline	0	0	0	0	2	2	2	2			1151881a	Baseline	0	1	2	0	0	1	1	1			1151882a	Baseline	0	0	0	0	0	1	1	0			1171751a	Baseline	0	0	0	1	1	2	1	1
		0	0	0	1	1	2	1	2					0	2	1	1	1	1	1	3					0	0	0	1	0	0	1	0					0	0	0	1	1	1	1	1
		0	0	0	0	1	2	2	1					0	0	1	3	0	3	2	2					0	0	0	0	0	0	1	0					0	0	1	0	0	1	1	1
		0	0	0	0.111111	0.444444	0.666667	0.555556	0.555556					0	0.333333	0.444444	0.444444	0.111111	0.555556	0.444444	0.666667					0	0	0	0.111111	0	0.111111	0.333333	0					0	0	0.111111	0.222222	0.222222	0.444444	0.333333	0.333333
														0	1	2	0	0	1	1	1					0	0	0	1	1	1	1	1					0	0	0	0	0	0	2	0
Control													Day 3	0	2	1	1	1	1	1	3				Day 3	0	1	1	0	1	1	1	2				Day 3	0	0	0	0	0	2	0	1
	filaments	1.4	2	4	6	8	10	15	26					0	0	1	3	0	3	2	2					0	0	1	0	1	2	2	2					0	0	0	0	0	0	1	0
1158255b	Baseline	0	0	0	0	2	3	2	2					0	0.333333	0.444444	0.444444	0.111111	0.555556	0.444444	0.666667					0	0.111111	0.222222	0.111111	0.333333	0.444444	0.444444	0.555556					0	0	0	0	0	0.222222	0.333333	0.111111
		0	0	0	1	2	2	2	2
		0	0	0	1	2	2	2	2					1	2	1	2	1	3	3	3					0	0	0	0	1	1	2	0					0	0	0	0	1	1	2	1
		0	0	0	0.222222	0.666667	0.777778	0.666667	0.666667				Day 7	0	2	3	2	3	3	3	3				Day 7	1	0	1	0	2	2	0	0				Day 7	0	0	0	1	1	1	1	1
														1	2	1	1	2	3	3	3					0	0	2	2	1	1	0	1					0	0	2	0	0	0	2	1
														0.222222	0.666667	0.555556	0.555556	0.666667	1	1	1					0.111111	0	0.333333	0.222222	0.444444	0.444444	0.222222	0.111111					0	0	0.222222	0.111111	0.222222	0.222222	0.555556	0.333333
Control
	filaments	1.4	2	4	6	8	10	15	26			CYP
1158256b	Baseline	0	0	0	0	0	0	1	1				filaments	1.4	2	4	6	8	10	15	26
		0	0	0	0	0	1	1	1			1151884a	Baseline	did not settle										8-AG+CYP	Pre-treatment											8-AG+CYP	Post-treatment
		0	0	0	0	0	1	1	1				Day 3	did not settle											filaments	1.4	2	4	6	8	10	15	26				filaments	1.4	2	4	6	8	10	15	26
		0	0	0	0	0	0.222222	0.333333	0.333333															1151883a	Baseline	0	0	0	1	0	1	1	0			1171752a	Baseline	0	0	0	0	0	1	0	1
														2	2	3	3	3	3	3	3					0	0	1	0	0	0	1	0					0	0	0	0	0	1	0	1
													Day 7	2	2	2	3	3	3	3	3					0	0	0	1	1	1	1	1					0	0	0	0	1	1	0	1
Control														2	2	2	3	3	3	3	3					0	0	0.111111	0.222222	0.111111	0.222222	0.333333	0.111111					0	0	0	0	0.111111	0.333333	0	0.333333
	filaments	1.4	2	4	6	8	10	15	26					0.666667	0.666667	0.777778	1	1	1	1	1
1171749	Baseline	0	0	0	0	1	1	0	1																	0	0	1	0	1	1	0	0					0	0	0	1	0	1	1	2
		0	0	0	0	0	1	0	2																Day 3	0	0	0	1	0	0	0	3				Day 3	0	0	0	0	0	1	1	3
		0	0	0	0	0	1	0	2			CYP														0	0	0	1	0	0	0	1					0	0	1	0	2	1	2	2
		0	0	0	0	0.111111	0.333333	0	0.555556				filaments	1.4	2	4	6	8	10	15	26					0	0	0.111111	0.222222	0.111111	0.111111	0	0.444444					0	0	0.111111	0.111111	0.222222	0.333333	0.444444	0.777778
												1151881b	Baseline	0	0	1	0	1	1	0	0
														0	0	0	1	1	0	0	0					0	0	1	0	1	1	1	1					0	0	0	0	0	1	1	1
Control														0	0	1	0	1	0	0	1				Day 7	0	0	1	0	1	2	1	1				Day 7	0	0	0	1	0	0	1	1
	filaments	1.4	2	4	6	8	10	15	26					0	0	0.222222	0.111111	0.333333	0.111111	0	0.111111					1	0	1	0	1	1	1	1					0	0	0	0	1	1	2	2
1171751	Baseline	0	0	0	1	0	1	2	1																	0.111111	0	0.333333	0	0.333333	0.444444	0.333333	0.333333					0	0	0	0.111111	0.111111	0.222222	0.444444	0.444444
		0	0	0	1	1	1	1	2					0	0	0	1	2	1	1	3
		0	0	0	1	0	1	2	2				Day 3	1	1	0	0	1	2	2	2
		0	0	0	0.333333	0.111111	0.333333	0.555556	0.555556					1	3	2	3	2	1	3	2			8-AG+CYP	Pre-treatment											8-AG+CYP	Post-treatment
														0.222222	0.444444	0.222222	0.444444	0.555556	0.444444	0.666667	0.777778				filaments	1.4	2	4	6	8	10	15	26				filaments	1.4	2	4	6	8	10	15	26
																								1151882b	Baseline	did not settle										1171752b	Baseline	0	0	0	1	1	1	0	2
Controls (includes baseline before treatment)														1	1	3	3	2	2	2	3				Day 3	did not settle												0	0	0	0	2	1	2	2
	filaments	1.4	2	4	6	8	10	15	26				Day 7	1	2	2	3	2	2	2	3																	0	0	0	1	1	1	1	2
Average		0	0.0144928	0.0628019	0.169082	0.270531	0.347826	0.362319	0.454106					1	2	2	3	3	2	2	3				Day 7	0	0	1	1	1	1	2	2					0	0	0	0.222222	0.444444	0.333333	0.333333	0.666667
SD		0	0.0695048	0.124569	0.153045	0.219238	0.222989	0.257802	0.276082					0.333333	0.555556	0.777778	1	0.777778	0.666667	0.666667	1					2	1	1	2	2	2	2	2
																										2	2	1	3	2	2	2	2					0	1	0	0	1	2	2	2
																										0.444444	0.333333	0.333333	0.666667	0.555556	0.555556	0.666667	0.666667				Day 3	0	0	0	1	1	2	2	2
		23										CYP																										0	0	0	1	1	1	2	3
													filaments	1.4	2	4	6	8	10	15	26																	0	0.111111	0	0.222222	0.333333	0.555556	0.666667	0.777778
												1151884b	Baseline	0	0	1	1	0	0	0	0			8-AG+CYP	Pre-treatment
														0	0	1	0	0	0	1	0				filaments	1.4	2	4	6	8	10	15	26					0	0	0	0	2	2	2	3
														0	0	0	1	0	0	1	1			1151883b	Baseline	0	0	0	0	0	0	0	1				Day 7	0	0	0	0	2	2	1	2
														0	0	0.222222	0.222222	0	0	0.222222	0.111111					0	0	0	0	0	1	0	1					0	0	0	0	1	1	2	2
																										0	0	0	0	1	0	0	1					0	0	0	0	0.555556	0.555556	0.555556	0.777778
														0	0	0	2	2	0	2	0					0	0	0	0	0.111111	0.111111	0	0.333333
													Day 3	0	0	1	3	1	3	0	3
														0	0	3	2	3	1	0	1					0	0	0	1	0	0	0	0
														0	0	0.444444	0.777778	0.666667	0.444444	0.222222	0.444444				Day 3	0	0	0	0	0	0	0	0			8-AG+CYP	Post-treatment
																										0	0	0	1	0	0	0	0				filaments	1.4	2	4	6	8	10	15	26
														0	1	1	0	0	1	0	0					0	0	0	0.222222	0	0	0	0			1171746a	Baseline	0	0	0	2	2	0	0	0
													Day 7	1	0	0	0	0	3	0	0																	0	0	0	1	2	2	1	1
														0	0	1	1	1	1	1	0					0	0	2	1	0	1	2	1					0	0	0	1	1	1	0	1
														0.111111	0.111111	0.222222	0.111111	0.111111	0.555556	0.111111	0				Day 7	0	1	0	0	2	2	2	1					0	0	0	0.444444	0.555556	0.333333	0.111111	0.222222
																										0	0	0	2	0	1	1	1
																										0	0.111111	0.222222	0.333333	0.222222	0.444444	0.555556	0.333333					0	0	0	0	0	2	2	1
												CYP																									Day 3	0	0	0	0	0	0	1	1
													filaments	1.4	2	4	6	8	10	15	26																	0	0	0	0	1	0	0	0
												1171747a	Baseline	0	0	0	0	2	1	1	1			8-AG+CYP	Pre-treatment													0	0	0	0	0.111111	0.222222	0.333333	0.222222
														0	0	0	0	2	1	1	1				filaments	1.4	2	4	6	8	10	15	26
														0	0	0	1	1	1	1	1			1171748a	Baseline	0	0	1	1	1	1	1	2					0	0	0	1	1	2	2	1
														0	0	0	0.111111	0.555556	0.333333	0.333333	0.333333					0	0	1	1	1	2	2	2				Day 7	0	0	0	1	1	2	1	1
																										0	0	1	1	1	1	1	1					0	0	0	0	0	2	1	3
														0	0	0	0	0	1	2	2					0	0	0.333333	0.333333	0.333333	0.444444	0.444444	0.555556					0	0	0	0.222222	0.222222	0.666667	0.444444	0.555556
													Day 3	0	2	0	1	0	1	2	1
														0	0	1	0	1	2	1	1				Day 7	0	0	0	1	1	2	2	2
														0	0.222222	0.111111	0.111111	0.111111	0.444444	0.555556	0.444444					0	0	0	0	1	1	1	1
																										0	0	0	0	1	2	1	1			8-AG+CYP	Post-treatment
														0	0	1	0	0	0	3	1					0	0	0	0.111111	0.333333	0.555556	0.444444	0.444444				filaments	1.4	2	4	6	8	10	15	26
													Day 7	0	0	1	1	1	1	1	2															1171746b	Baseline	0	0	0	1	1	1	2	2
														0	0	0	1	1	2	1	1																	0	0	0	1	1	2	2	3
														0	0	0.222222	0.222222	0.222222	0.333333	0.555556	0.444444																	0	0	0	2	2	0	2	2
																								8-AG+CYP	Pre-treatment													0	0	0	0.444444	0.444444	0.333333	0.666667	0.777778
																									filaments	1.4	2	4	6	8	10	15	26
												CYP												1171748b	Baseline	0	0	0	0	2	1	1	3					0	0	0	1	0	2	1	0
													filaments	1.4	2	4	6	8	10	15	26					0	0	0	1	1	1	2	2				Day 3	0	0	1	1	0	2	1	2
												1171747b	Baseline	0	0	0	1	2	3	3	3					0	0	0	0	1	2	3	3					0	0	1	0	1	2	1	0
														0	0	0	1	2	3	2	3					0	0	0	0.111111	0.444444	0.444444	0.666667	0.888889					0	0	0.222222	0.222222	0.111111	0.666667	0.333333	0.222222
														0	0	0	0	2	2	3	3
														0	0	0	0.222222	0.666667	0.888889	0.888889	1				Day 7	0	0	0	0	1	2	1	2					0	0	0	1	1	1	1	1
																										0	0	0	0	2	0	2	1				Day 7	0	0	0	0	2	1	0	2
														1	1	2	1	2	2	3	2					0	0	0	1	2	1	1	2					0	0	0	0	1	1	1	1
													Day 3	1	1	1	2	2	2	2	3					0	0	0	0.111111	0.555556	0.333333	0.444444	0.555556					0	0	0	0.111111	0.444444	0.333333	0.222222	0.444444
														1	2	2	2	2	2	2	2
														0.333333	0.444444	0.555556	0.555556	0.666667	0.666667	0.777778	0.777778															Post-treatment
																								8-AG+CYP	Pre-treatment												filaments	1.4	2	4	6	8	10	15	26
														0	1	2	2	2	2	3	3				filaments	1.4	2	4	6	8	10	15	26			Average		0	0	0.0555556	0.111111	0.361111	0.444444	0.444444	0.527778
													Day 7	1	2	1	2	1	2	2	3			1171749a	Baseline	0	0	0	0	0	0	0	0			SD		0	0	0.0907218	0.0836414	0.206878	0.243432	0.218487	0.257401
														1	2	1	1	3	2	2	2					0	0	0	0	0	0	0	0
														0.222222	0.555556	0.444444	0.555556	0.666667	0.666667	0.777778	0.888889					0	0	0	0	0	0	0	1
																										0	0	0	0	0	0	0	0.111111
												CYP													Day 7	0	0	0	0	1	1	2	1
													filaments	1.4	2	4	6	8	10	15	26					0	0	0	1	0	0	1	2
												1171750a	Baseline	0	0	0	0	0	1	3	1					0	0	0	0	1	0	0	0
														0	0	0	0	1	1	1	3					0	0	0	0.111111	0.222222	0.111111	0.333333	0.333333
														0	0	0	0	1	1	1	3
														0	0	0	0	0.222222	0.333333	0.555556	0.777778			Pre-treatment
																									filaments	1.4	2	4	6	8	10	15	26
														1	1	1	2	2	1	1	1			Average		0.037037	0.0634921	0.174603	0.222222	0.380952	0.412698	0.428571	0.396825
													Day 3	2	2	2	1	2	2	2	2			SD		0.0542167	0.118783	0.167327	0.220229	0.187812	0.203583	0.205201	0.217712
														1	2	2	2	2	2	2	1
														0.444444	0.555556	0.555556	0.555556	0.666667	0.555556	0.555556	0.444444
														1	2	3	2	2	2	3	2
													Day 7	1	2	2	2	2	3	3	2
														1	2	2	2	3	2	3	2
														0.333333	0.666667	0.777778	0.666667	0.777778	0.777778	1	0.666667
												CYP
													filaments	1.4	2	4	6	8	10	15	26
												1171750b	Baseline	0	0	0	0	1	1	1	1
														0	0	0	0	1	1	2	1
														0	0	0	0	0	1	2	2
														0	0	0	0	0.222222	0.333333	0.555556	0.444444
														1	2	1	1	0	0	0	2
													Day 3	1	2	0	1	1	0	0	1
														1	2	1	1	0	0	0	1
														0.333333	0.666667	0.222222	0.333333	0.111111	0	0	0.444444
														0	1	0	1	1	3	1	1
													Day 7	0	0	0	1	1	1	1	2
														0	0	1	0	1	1	1	1
														0	0.111111	0.111111	0.222222	0.333333	0.555556	0.333333	0.444444
												CYP
													filaments	1.4	2	4	6	8	10	15	26
												Average		0.236111	0.416667	0.486111	0.541667	0.569444	0.694444	0.761905	0.777778
												SD		0.217712	0.289438	0.278174	0.343432	0.311097	0.228097	0.260014	0.2566

## Sheet: Figure 1J
	total counts per Δ gram during stretch
	Control	CYP	CYP + 8-AG
	15.0909	47.7228	4.8627
	4.5704	93.0321	11.4575
	4.8579	91.108	26.9151
	25.3977	36.6187	17.1998
	2.8601	174.245	26.3008
	14.5124	68.939	28.0821
	14.6012	101.937	31.147
	29.8912	63.231	13.495
	22.7924	21.2805	38.581
	10.665		4.77
mean	14.5239	77.5682	20.2811
SD	9.22875	45.2474	11.5748

## Sheet: Figure 1K
			firing rate (counts/sec) per Δ gram during stretch
			Control	CYP	CYP + 8AG
			0.0955	1.9708	0.109
			0.0568	1.9099	0.1205
			0.5339	0.754	0.5386
			0.5221	3.9176	0.474
			0.2953	1.7952	0.8835
			0.5659	2.4385	0.7647
			0.3718	1.5863	0.8131
			0.6912	0.7564	0.114
			0.5362		1.3026
			0.2689		0.1816
		mean	0.39376	1.89109	0.53016
		SD	0.211547	1.00681	0.408205

## Sheet: Figure 1L
Whole Bladder		INOSINE
		Control	CYP	8AG
		136.954	41.1945	193.293
		58.8581	50.882	146.555
		65.6439	11.6314	121.038
		88.5736	41.2199	118.205
		146.555	29.0318	128.967
		121.038	23.2876	145.579
		118.205	26.604	75.0143
		75.0143	20.5065
		128.967	73.5408

## Sheet: Figure 1M
																Figure 1M blot 1
Figure 1M																MST3b whole bladder
MST3b gel 1	(A1188 gel 1 quantum hisens 20sec)
Channel	Lane	Band No.	Band Label	Mol. Wt. (KDa)	Relative Front	Adj. Volume (Int)	Volume (Int)	Abs. Quant.	Rel. Quant.	Band %	Lane %	Norm. Factor	Norm. Vol. (Int)				Control	CYP	CYP + 8AG
C17	1	1		N/A	0.639803	5495381	5616829	N/A	N/A	100	3.76717	1	5495381				549.538	127.642	203.022
C18	2	1		N/A	0.643092	4762228	4942144	N/A	N/A	100	3.19815	0.82264	3917598				391.76	386.287	181.51
C19	3	1		N/A	0.648026	1070754	1188818	N/A	N/A	100	0.754953	0.971291	1040013				104.001	315.03	356.702
C20	4	1		N/A	0.652961	2273437	2424965	N/A	N/A	100	1.70782	0.920845	2093483				209.348	355.217	68.8113
CYP31	5	1		N/A	0.657895	1280327	1402903	N/A	N/A	100	0.964419	0.996948	1276419				47.3557	144.004	276.046
CYP32	6	1		N/A	0.657895	3774570	3937002	N/A	N/A	100	2.99827	1.02339	3862871				87.0928	182.02	983.327
CYP33	7	1		N/A	0.659539	3739085	3900013	N/A	N/A	100	2.75644	0.842532	3150299				34.2682	686.476	541.615
CYP34	8	1		N/A	0.659539	3982028	4155740	N/A	N/A	100	2.82916	0.892052	3552174				323.459	283.924
8AG31	9	1		N/A	0.654605	1982648	2097704	N/A	N/A	100	1.61551	1.02399	2030220
8AG32	10	1		N/A	0.654605	1906931	2021705	N/A	N/A	100	1.6632	0.951845	1815102
8AG33	11	1		N/A	0.659539	5380466	5513570	N/A	N/A	100	4.66514	0.662957	3567017				134.254	310.075	217.218
8AG34	12	1		N/A	0.661184	682534	857233	N/A	N/A	100	0.653852	1.00818	688113
C21	13	1		N/A	0.657895	506801	634265	N/A	N/A	100	0.45927	0.934404	473557					2.30961
C22	14	1		N/A	0.659539	839749	975955	N/A	N/A	100	0.761355	1.03713	870928								MST3b whole bladder - fold change
C23	15	1		N/A	0.661184	246139	377974	N/A	N/A	100	0.243317	1.39223	342682
C24	16	1		N/A	0.661184	3296909	3521945	N/A	N/A	100	3.10287	0.981098	3234589								Control	CYP	CYP + 8AG
CYP35	17	1		N/A	0.65625	1568249	1763628	N/A	N/A	100	1.25449	0.918246	1440037								4.09327	0.950748	1.51222
CYP36	18	1		N/A	0.648026	1632733	1750139	N/A	N/A	100	1.35952	1.11482	1820199								2.91805	2.87728	1.35199
CYP37	19	1		N/A	0.648026	8197223	8364543	N/A	N/A	100	6.87312	0.837449	6864758								0.77466	2.34652	2.65691
CYP38	20	1		N/A	0.644737	2517085	2640789	N/A	N/A	100	1.77726	1.12799	2839244								1.55934	2.64586	0.512545
8AG35	21	1		N/A	0.639803	2656111	2734413	N/A	N/A	100	2.08413	1.03929	2760463								0.352732	1.07262	2.05615
8AG37	22	1		N/A	0.634868	12543830	12714581	N/A	N/A	100	8.24879	0.783913	9833268								0.648716	1.35579	7.32437
8AG38	23	1		N/A	0.628289	4474729	4601065	N/A	N/A	100	2.866	1.21039	5416155								0.255249	5.11325	4.03425
																					2.4093	2.11483
Figure 1M																Figure 1M blot 2					2.89307	5.42245	0.686985
MST3b gel 2	(A1234 gel 3 quantum hires 60sec)															MST3b whole bladder					1.24297	0.150201	0.615341
Channel	Lane	Band No.	Band Label	Mol. Wt. (KDa)	Relative Front	Adj. Volume (Int)	Volume (Int)	Abs. Quant.	Rel. Quant.	Band %	Lane %	Norm. Factor	Norm. Vol. (Int)								0.992734	2.54724	0.770048
C28	1	1		N/A	0.576355	5100867	5267076	N/A	N/A	100	77.2362	1	5100867			Control	CYP	CYP+8AG			1.32861	3.23262	2.34576
C29	2	1		N/A	0.574939	2592790	2817776	N/A	N/A	100	71.1545	0.845237	2191522			510.087	956.05	121.125			0.706713	2.12368	4.38767
C30	3	1		N/A	0.577396	2033768	2161192	N/A	N/A	100	65.2706	0.86063	1750322			219.152	26.4824	108.493			1.17434	1.89686	1.01387
C31	4	1		N/A	0.578431	1998192	2113392	N/A	N/A	100	64.5992	1.17232	2342519			175.032	449.113	135.77			0.554636	1.79373	0.944716
C32	5	1		N/A	0.572127	1484516	1570844	N/A	N/A	100	56.139	0.839351	1246029	*		234.252	569.953	413.59			2.97632	2.59316	1.28147
C33	6	1		N/A	0.580488	2448820	2583328	N/A	N/A	100	69.567	0.845514	2070511			124.603	374.433	773.604
C34	7	1		N/A	0.575243	1026564	1104268	N/A	N/A	100	49.0693	0.952593	977897			207.051	334.442	178.76
C35	8	1		N/A	0.569007	5436640	5582060	N/A	N/A	100	83.9647	0.965237	5247648			97.7897	316.258	166.566
CYP53	9	1		N/A	0.560386	11280852	11439120	N/A	N/A	100	92.1701	0.847498	9560496			524.765	457.208	225.941
CYP43	10	1		N/A	0.556626	239712	350812	N/A	N/A	100	20.5865	1.10476	264824
CYP55	11	1		N/A	0.550481	3682448	3827780	N/A	N/A	100	73.3503	1.21961	4491132
CYP56	12	1		N/A	0.545673	6457264	6641492	N/A	N/A	100	82.4847	0.882654	5699532	*		176.313	435.492	265.481
CYP57	13	1		N/A	0.539568	3989788	4131732	N/A	N/A	100	74.7192	0.93848	3744335
CYP58	14	1		N/A	0.5311	4990744	5118784	N/A	N/A	100	78.5586	0.670124	3344417
CYP59	15	1		N/A	0.53222	3167560	3288296	N/A	N/A	100	73.1212	0.998428	3162579
CYP60	16	1		N/A	0.528571	7126460	7264092	N/A	N/A	100	84.5788	0.641564	4572080
8AG53	17	1		N/A	0.517815	1910744	2014848	N/A	N/A	100	61.6847	0.633913	1211246
8AG43	18	1		N/A	0.52019	1336016	1453364	N/A	N/A	100	55.4948	0.812062	1084928
8AG55	19	1		N/A	0.511848	2030204	2121504	N/A	N/A	100	59.5783	0.668749	1357697	*
8AG56	20	1		N/A	0.498818	4698232	4824028	N/A	N/A	100	76.956	0.880309	4135896
8AG57	21	1		N/A	0.488208	9265608	9432852	N/A	N/A	100	85.8527	0.83492	7736042
8AG58	22	1		N/A	0.475294	2994860	3147540	N/A	N/A	100	69.703	0.596888	1787595
8AG59	23	1		N/A	0.469484	1689072	1823668	N/A	N/A	100	58.037	0.986139	1665660
8AG60	24	1		N/A	0.4637	2210604	2327248	N/A	N/A	100	60.3655	1.02208	2259409

## Sheet: Figure 1N
Figure 1N
PNPase	(A1168 quantum hires 11sec)																Figure 1N				Fold change
Channel	Lane	Band No.	Band Label	Mol. Wt. (KDa)	Relative Front	Adj. Volume (Int)	Volume (Int)	Abs. Quant.	Rel. Quant.	Band %	Lane %	Norm. Factor	Norm. Vol. (Int)
C1	1	1		N/A	0.618182	2734056	3077722	N/A	N/A	100	76.4195	1	2734056				Control	CYP	CYP+8AG		Control	CYP	CYP+8AG
C2	2	1		N/A	0.622222	1868428	2175340	N/A	N/A	100	68.5883	0.697804	1303797				273.406	508.071	680.555		0.671345	1.24756	1.6711
C3	3	1		N/A	0.626263	2977028	3303996	N/A	N/A	100	79.0198	0.773295	2302120				130.38	1177.9	587.422		0.320146	2.89232	1.44241
C4	4	1		N/A	0.628283	4433802	4793614	N/A	N/A	100	84.2146	0.701671	3111068				230.212	957.901	661.766		0.565284	2.35212	1.62496
C5	5	1		N/A	0.630303	5208442	5569128	N/A	N/A	100	86.4883	0.771022	4015823				311.107	768.916	767.347		0.76392	1.88807	1.88421
C6	6	1		N/A	0.630303	6259726	6633982	N/A	N/A	100	87.2275	0.700592	4385513	*			401.582	1420.04	855.179		0.986082	3.4869	2.09989
C10	7	1		N/A	0.630303	7777726	8151154	N/A	N/A	100	90.1323	0.656669	5107393				438.551	578.515	1236.46		1.07686	1.42054	3.03611
C11	8	1		N/A	0.630303	5429932	5805016	N/A	N/A	100	86.0415	1.18898	6456100				510.739	1753.16	662.82		1.25412	4.30486	1.62755
C12	9	1		N/A	0.632323	5545346	5898396	N/A	N/A	100	87.844	1.305	7236661				645.61	1222.93	637.32		1.58529	3.0029	1.56493
CYP1	10	1		N/A	0.632323	6671932	7043290	N/A	N/A	100	89.4416	0.761505	5080712				723.666				1.77696
CYP2	11	1		N/A	0.630303	8492704	8886878	N/A	N/A	100	90.517	1.38696	11779003
CYP5	12	1		N/A	0.630303	7428402	7797966	N/A	N/A	100	89.6239	1.28951	9579010				407.25	1048.43	761.108
CYP6	13	1		N/A	0.630303	9170514	9584514	N/A	N/A	100	91.468	0.838466	7689160
CYP15	14	1		N/A	0.632323	11697570	12119436	N/A	N/A	100	93.0291	1.21396	14200393
CYP16	15	1		N/A	0.632323	7955516	8356820	N/A	N/A	100	89.6316	0.727187	5785151
CYP17	16	1		N/A	0.632323	14068732	14535448	N/A	N/A	100	93.8131	1.24614	17531575	*
CYP18	17	1		N/A	0.630303	10208136	10647896	N/A	N/A	100	92.348	1.198	12229335
8AG1	18	1		N/A	0.628283	9634056	10049528	N/A	N/A	100	91.1908	0.706406	6805553
8AG2	19	1		N/A	0.626263	6779894	7176920	N/A	N/A	100	87.7843	0.866417	5874215
8AG5	20	1		N/A	0.622222	7812226	8243982	N/A	N/A	100	90.0965	0.84709	6617662	*
8AG6	21	1		N/A	0.618182	9538560	10001090	N/A	N/A	100	91.2114	0.804469	7673471
8AG15	22	1		N/A	0.614141	12070584	12569270	N/A	N/A	100	91.422	0.708482	8551792
8AG16	23	1		N/A	0.608081	9049028	9539296	N/A	N/A	100	87.6285	1.3664	12364551
8AG17	24	1		N/A	0.60404	10897860	11468996	N/A	N/A	100	91.0852	0.608211	6628197
8AG18	25	1		N/A	0.59596	10340846	10906692	N/A	N/A	100	89.8625	0.616313	6373198

## Sheet: Figure 2G
Figure 2G
Cytokeratin20 blot 2		(A1240 gel 1 quantum hires 2sec)														Cytokeratin 20 blot 2				fold change
Channel	Lane	Band No.	Band Label	Mol. Wt. (KDa)	Relative Front	Adj. Volume (Int)	Volume (Int)	Abs. Quant.	Rel. Quant.	Band %	Lane %	Norm. Factor	Norm. Vol. (Int)			Control	CYP	8AG		Control	CYP	8AG
Chemi Hi Resolution	C32	1		N/A	0.677033	8147655	8777790	N/A	N/A	100	83.5147	1	8147655			81.4766	9.87562	25.0649		1.02504	0.124243	0.315335
Chemi Hi Resolution	C34	1		N/A	0.681818	4366620	4928895	N/A	N/A	100	76.7653	0.794508	3469315			34.6932	20.3437	28.6869		0.436466	0.255939	0.360903
Chemi Hi Resolution	C36	1		N/A	0.681055	17960895	18732015	N/A	N/A	100	88.6477	0.477215	8571202			85.712	6.20838	28.9325		1.07832	0.0781061	0.363992
Chemi Hi Resolution	C37	1		N/A	0.685851	13480650	14167710	N/A	N/A	100	85.207	0.5243	7067899			70.679	0.80668	21.923		0.889195	0.0101486	0.275808
Chemi Hi Resolution	C38	1		N/A	0.685096	16642485	17385525	N/A	N/A	100	86.47	0.513098	8539231			85.3923	7.76564	30.1666		1.0743	0.0976976	0.379518
Chemi Hi Resolution	C39	1		N/A	0.685096	16836390	17548470	N/A	N/A	100	89.8395	0.454688	7655302	*		76.553	22.8279	18.3168		0.963095	0.287192	0.230439
Chemi Hi Resolution	C40	1		N/A	0.680288	23973435	24715935	N/A	N/A	100	88.1046	0.448004	10740196			107.402	66.6351	35.0746		1.3512	0.83832	0.441264
Chemi Hi Resolution	C41	1		N/A	0.679518	14402295	15085395	N/A	N/A	100	87.2302	0.652563	9398405			93.984	51.2281	7.37278		1.18239	0.644488	0.0927551
Chemi Hi Resolution	CYP57	1		N/A	0.681928	1148175	1634895	N/A	N/A	100	55.9908	0.860115	987562
Chemi Hi Resolution	CYP59	1		N/A	0.678744	1962675	2474460	N/A	N/A	100	67.1941	1.03653	2034366			79.4865				1	0.142221	0.33818
Chemi Hi Resolution	CYP61	1		N/A	0.676328	1194120	1636920	N/A	N/A	100	52.5361	0.519913	620838
Chemi Hi Resolution	CYP68	1		N/A	0.671498	132120	512955	N/A	N/A	100	10.7696	0.610568	80668
Chemi Hi Resolution	CYP69	1		N/A	0.673123	1624230	2103030	N/A	N/A	100	58.8214	0.478112	776564	*
Chemi Hi Resolution	CYP70	1		N/A	0.673123	4168890	4625190	N/A	N/A	100	72.5046	0.547576	2282785
Chemi Hi Resolution	CYP71	1		N/A	0.673123	14113890	14818725	N/A	N/A	100	87.9315	0.472125	6663514
Chemi Hi Resolution	CYP72	1		N/A	0.667476	8101350	8684460	N/A	N/A	100	83.1363	0.63234	5122810
Chemi Hi Resolution	8AG57	1		N/A	0.662621	3108465	3536235	N/A	N/A	100	64.3834	0.806343	2506489
Chemi Hi Resolution	8AG59	1		N/A	0.654501	3249855	3727080	N/A	N/A	100	71.8075	0.882714	2868691
Chemi Hi Resolution	8AG61	1		N/A	0.649635	5205105	5751315	N/A	N/A	100	78.8866	0.555848	2893246
Chemi Hi Resolution	8AG68	1		N/A	0.644769	4046040	4801590	N/A	N/A	100	80.3008	0.541839	2192303
Chemi Hi Resolution	8AG69	1		N/A	0.636585	5945400	6548040	N/A	N/A	100	80.3787	0.507393	3016656
Chemi Hi Resolution	8AG70	1		N/A	0.631707	2590380	3076740	N/A	N/A	100	64.1696	0.707109	1831680
Chemi Hi Resolution	8AG71	1		N/A	0.628362	4964220	5593050	N/A	N/A	100	78.0214	0.706548	3507457	*
Chemi Hi Resolution	8AG72	1		N/A	0.623472	800730	1345050	N/A	N/A	100	37.3596	0.920758	737278
Figure 2G																Cytokeratin 20 blot 1				fold change
Cytokeratin 20 blot 1		(A1239 gel 1 quantum hires 1.3 sec)
Channel	Lane	Band No.	Band Label	Mol. Wt. (KDa)	Relative Front	Adj. Volume (Int)	Volume (Int)	Abs. Quant.	Rel. Quant.	Band %	Lane %	Norm. Factor	Norm. Vol. (Int)			Control	CYP	8AG		Control	CYP	8AG
Chemi Hi Resolution	C17	1		N/A	0.630952	23241631	24285478	N/A	N/A	100	78.0482	1	23241631			232.416	10.0094	58.6277		1.1329	0.04879	0.285776
Chemi Hi Resolution	C18	1		N/A	0.623881	27210925	28193914	N/A	N/A	100	84.6025	0.93409	25417442			254.174	56.0643	29.1219		1.23896	0.273282	0.141953
Chemi Hi Resolution	C19	1		N/A	0.61791	22349782	23239132	N/A	N/A	100	86.0053	0.898994	20092323			200.923	4.78178	23.1081		0.979386	0.0233084	0.112639
Chemi Hi Resolution	C20	1		N/A	0.61791	25003769	25935063	N/A	N/A	100	84.8762	0.663029	16578232			165.782	12.1055	18.0539		0.808094	0.0590073	0.0880026
Chemi Hi Resolution	CYP31	1		N/A	0.613095	1379546	1730386	N/A	N/A	100	49.8169	0.725556	1000937			234.713	51.5619	105.335		1.14409	0.251335	0.513447
Chemi Hi Resolution	CYP32	1		N/A	0.604167	9942051	10628051	N/A	N/A	100	83.545	0.563911	5606432			167.619	89.1047	128.901		0.817046	0.434335	0.628318
Chemi Hi Resolution	CYP33	1		N/A	0.6	518567	893172	N/A	N/A	100	33.6588	0.922115	478178			105.038	101.809	171.435		0.511998	0.49626	0.835649
Chemi Hi Resolution	CYP34	1		N/A	0.583333	1772722	2356606	N/A	N/A	100	55.1687	0.682876	1210548			280.553	91.5434	90.3192		1.36754	0.446222	0.440254
Chemi Hi Resolution	8AG31	1		N/A	0.574405	6548311	7141015	N/A	N/A	100	77.6434	0.89531	5862766
Chemi Hi Resolution	8AG32	1		N/A	0.568452	3891433	4594240	N/A	N/A	100	77.0284	0.748359	2912189			205.152				1	0.254067	0.604417
Chemi Hi Resolution	8AG33	1		N/A	0.5625	3557351	4220811	N/A	N/A	100	74.5867	0.649588	2310814
Chemi Hi Resolution	8AG34	1		N/A	0.554896	2043055	2639287	N/A	N/A	100	61.6043	0.883673	1805393
Chemi Hi Resolution	C32	1		N/A	0.543027	24690512	25606028	N/A	N/A	100	88.4394	0.950618	23471251
Chemi Hi Resolution	C33	1		N/A	0.537092	14944657	15733557	N/A	N/A	100	85.4739	1.1216	16761872
Chemi Hi Resolution	C34	1		N/A	0.537092	13930553	14731850	N/A	N/A	100	83.6064	0.754009	10503757
Chemi Hi Resolution	C35	1		N/A	0.535503	24104570	25020576	N/A	N/A	100	87.8925	1.1639	28055288
Chemi Hi Resolution	CYP57	1		N/A	0.532544	10512068	11258093	N/A	N/A	100	81.5519	0.490502	5156190
Chemi Hi Resolution	CYP58	1		N/A	0.525074	13753173	14598423	N/A	N/A	100	84.7204	0.647885	8910473
Chemi Hi Resolution	CYP59	1		N/A	0.525074	16414951	17314101	N/A	N/A	100	84.0783	0.62022	10180877
Chemi Hi Resolution	CYP60	1		N/A	0.519174	16957283	17920133	N/A	N/A	100	83.4021	0.539847	9154341
Chemi Hi Resolution	8AG57	1		N/A	0.508824	16913624	17846192	N/A	N/A	100	80.3709	0.62278	10533471
Chemi Hi Resolution	8AG58	1		N/A	0.497059	23581740	24704967	N/A	N/A	100	81.4258	0.546613	12890075
Chemi Hi Resolution	8AG59	1		N/A	0.492669	22547252	23727368	N/A	N/A	100	83.5468	0.760338	17143525
Chemi Hi Resolution	8AG60	1		N/A	0.485294	10507511	11464481	N/A	N/A	100	77.9574	0.859568	9031916

## Sheet: Figure 2H
Figure 2H
																UPIII blot 2				fold change
Uroplakin III blot 2		(A1240 gel 2 quantum hires 2.4sec)
Channel	Lane	Band No.	Band Label	Mol. Wt. (KDa)	Relative Front	Adj. Volume (Int)	Volume (Int)	Abs. Quant.	Rel. Quant.	Band %	Lane %	Norm. Factor	Norm. Vol. (Int)			Control	CYP	8AG		Control	CYP	8AG
Chemi Hi Resolution	C32	1		N/A	0.785354	47373840	49984560	N/A	N/A	100	89.7269	1	47373840			473.738	351.34	421.31		1.23911	0.918962	1.10197
Chemi Hi Resolution	C34	1		N/A	0.795455	52658235	55308960	N/A	N/A	100	89.6706	1.00084	52702240			527.022	375.727	568.238		1.37847	0.982746	1.48628
Chemi Hi Resolution	C36	1		N/A	0.790404	67164570	69871590	N/A	N/A	100	88.6828	0.631765	42432247			424.322	99.5604	189.989		1.10985	0.260409	0.496932
Chemi Hi Resolution	C37	1		N/A	0.792929	46031850	48499245	N/A	N/A	100	89.0015	0.589926	27155377	*		271.554	147.684	227.887		0.710273	0.386282	0.596058
Chemi Hi Resolution	C38	1		N/A	0.79798	50351535	52810785	N/A	N/A	100	89.0495	0.654724	32966348			329.663	113.697	236.954		0.862264	0.297384	0.619776
Chemi Hi Resolution	C39	1		N/A	0.800505	54388755	56937015	N/A	N/A	100	89.6777	0.64351	34999714			349.997	113.798	231.321		0.915449	0.297649	0.605041
Chemi Hi Resolution	C40	1		N/A	0.795455	61017435	63641835	N/A	N/A	100	89.4442	0.516609	31522161			315.222	161.75	218.934		0.82449	0.423072	0.572642
Chemi Hi Resolution	C41	1		N/A	0.79798	53131455	55656315	N/A	N/A	100	89.907	0.690861	36706447			367.064	478.64	171.408		0.96009	1.25193	0.448333
Chemi Hi Resolution	CYP57	1		N/A	0.792929	45399015	47703735	N/A	N/A	100	89.2291	0.773894	35134047
Chemi Hi Resolution	CYP59	1		N/A	0.792929	42953355	45253755	N/A	N/A	100	89.5354	0.874731	37572651			382.323				1	0.509501	0.782672
Chemi Hi Resolution	CYP61	1		N/A	0.787879	18537750	20357685	N/A	N/A	100	82.3111	0.537069	9956043	*
Chemi Hi Resolution	CYP68	1		N/A	0.775253	26688960	28672335	N/A	N/A	100	87.8795	0.553354	14768433
Chemi Hi Resolution	CYP69	1		N/A	0.780303	19554885	21384585	N/A	N/A	100	84.1399	0.581424	11369679
Chemi Hi Resolution	CYP70	1		N/A	0.787879	19608300	21545550	N/A	N/A	100	82.0555	0.580356	11379799
Chemi Hi Resolution	CYP71	1		N/A	0.782828	31309155	33429735	N/A	N/A	100	85.1335	0.516623	16175023
Chemi Hi Resolution	CYP72	1		N/A	0.782828	62104410	64782270	N/A	N/A	100	89.4341	0.770702	47863974
Chemi Hi Resolution	8AG57	1		N/A	0.775253	46611585	49129200	N/A	N/A	100	89.0948	0.903875	42131034
Chemi Hi Resolution	8AG59	1		N/A	0.770202	60920775	63647235	N/A	N/A	100	90.5588	0.93275	56823824
Chemi Hi Resolution	8AG61	1		N/A	0.762626	28634940	30939390	N/A	N/A	100	86.6227	0.663485	18998862
Chemi Hi Resolution	8AG68	1		N/A	0.75505	34879455	37326510	N/A	N/A	100	86.8103	0.653355	22788677
Chemi Hi Resolution	8AG69	1		N/A	0.74495	37969515	40597875	N/A	N/A	100	86.4219	0.624065	23695445	*
Chemi Hi Resolution	8AG70	1		N/A	0.737374	35159355	37695240	N/A	N/A	100	85.5893	0.657922	23132125
Chemi Hi Resolution	8AG71	1		N/A	0.727273	34996995	37659780	N/A	N/A	100	84.8183	0.62558	21893424
Chemi Hi Resolution	8AG72	1		N/A	0.707071	19004895	21402495	N/A	N/A	100	82.2605	0.901915	17140793
																UPIII blot 1				fold change
Uroplakin III blot 1		(A1239 gel 1 quantum hires 2sec)
Channel	Lane	Band No.	Band Label	Mol. Wt. (KDa)	Relative Front	Adj. Volume (Int)	Volume (Int)	Abs. Quant.	Rel. Quant.	Band %	Lane %	Norm. Factor	Norm. Vol. (Int)			Control	CYP	8AG		Control	CYP	8AG
Chemi Hi Resolution	C17	1		N/A	0.557522	72906855	76303143	N/A	N/A	100	87.5966	1	72906855			729.069	187.806	291.129		1.31237	0.338062	0.524048
Chemi Hi Resolution	C18	1		N/A	0.557522	76675053	80096821	N/A	N/A	100	90.6866	0.924937	70919618			709.196	262.519	249.556		1.27659	0.472549	0.449215
Chemi Hi Resolution	C19	1		N/A	0.556213	61072081	63894481	N/A	N/A	100	89.189	0.879215	53695499			536.955	121.5	147.076		0.96655	0.218708	0.264744
Chemi Hi Resolution	C20	1		N/A	0.568047	56154147	58450875	N/A	N/A	100	83.6066	0.699732	39292828			392.928	153.139	169.563		0.707293	0.275659	0.305224
Chemi Hi Resolution	CYP31	1		N/A	0.550296	22053136	24305225	N/A	N/A	100	81.2003	0.851607	18780602			411.961	262.485	349.814		0.741553	0.472488	0.629686
Chemi Hi Resolution	CYP32	1		N/A	0.551929	45867234	48542634	N/A	N/A	100	86.5478	0.572345	26251872			619.043	301.936	290.238		1.11431	0.543503	0.522444
Chemi Hi Resolution	CYP33	1		N/A	0.547619	15068235	17064348	N/A	N/A	100	78.7531	0.806335	12150037			387.901	289.936	489.399		0.698244	0.521902	0.880947
Chemi Hi Resolution	CYP34	1		N/A	0.529762	22180144	24394062	N/A	N/A	100	81.9747	0.690434	15313915			657.251	268.925	296.359		1.18309	0.484081	0.533463
Chemi Hi Resolution	8AG31	1		N/A	0.535714	34499234	36963444	N/A	N/A	100	85.2907	0.84387	29112865
Chemi Hi Resolution	8AG32	1		N/A	0.526786	30670227	33024579	N/A	N/A	100	84.415	0.813674	24955569			555.538				1	0.415869	0.513721
Chemi Hi Resolution	8AG33	1		N/A	0.525373	27276487	29606829	N/A	N/A	100	85.109	0.539203	14707552
Chemi Hi Resolution	8AG34	1		N/A	0.525373	26316724	28586698	N/A	N/A	100	82.9803	0.644318	16956348
Chemi Hi Resolution	C32	1		N/A	0.534328	54976971	57872626	N/A	N/A	100	88.052	0.749333	41196075
Chemi Hi Resolution	C33	1		N/A	0.522388	64412901	67339377	N/A	N/A	100	87.346	0.961054	61904256
Chemi Hi Resolution	C34	1		N/A	0.532934	51995174	54848934	N/A	N/A	100	87.5231	0.746033	38790113
Chemi Hi Resolution	C35	1		N/A	0.520958	65069158	68175366	N/A	N/A	100	88.8221	1.01008	65725084
Chemi Hi Resolution	CYP57	1		N/A	0.502994	51207107	53956007	N/A	N/A	100	84.1248	0.512595	26248486
Chemi Hi Resolution	CYP58	1		N/A	0.504505	42431893	45209850	N/A	N/A	100	83.4074	0.711579	30193648
Chemi Hi Resolution	CYP59	1		N/A	0.501502	46162606	48998187	N/A	N/A	100	85.5615	0.628077	28993648
Chemi Hi Resolution	CYP60	1		N/A	0.487952	49100744	51885071	N/A	N/A	100	85.5071	0.547701	26892510
Chemi Hi Resolution	8AG57	1		N/A	0.48494	53079152	55969417	N/A	N/A	100	87.0079	0.659043	34981440
Chemi Hi Resolution	8AG58	1		N/A	0.466867	50697311	53941013	N/A	N/A	100	87.6353	0.572491	29023760
Chemi Hi Resolution	8AG59	1		N/A	0.462236	62549431	66227371	N/A	N/A	100	88.2926	0.78242	48939940
Chemi Hi Resolution	8AG60	1		N/A	0.438066	35879613	39320589	N/A	N/A	100	86.0958	0.825981	29635870

[truncated: 10 more sheets: Figure 3A, Figure 3B, Figure 3C, Figure 3D, Figure 3E, Figure 3F, Figure 4A, Figure 4B, Figure 4G, Figure 4H]
